# Supplementary material for: Timing of Measles, Mumps, and Rubella Vaccination: Secondary Outcomes from an Immunological Survey
Source: Vaccines (Basel). 2025 Apr 3;13(4):382. doi: 10.3390/vaccines13040382 (PMC12031130; doi:10.3390/vaccines13040382)
Supplement: Supplementary file 1 [file vaccines-13-00382-s001.zip]

Archive with 1 entries (1 files):
- vaccines-3528699-supplementary.pdf
